# Supplementary material for: Hydro-dynamic Solute Transport under Two-Phase Flow Conditions
Source: Sci Rep. 2017 Jul 26;7:6624. doi: 10.1038/s41598-017-06748-1 (PMC5529577; doi:10.1038/s41598-017-06748-1)
Supplement: Supplementary file 2 — Supplementary Tables [file 41598_2017_6748_MOESM2_ESM.xlsx]

## Sheet: TableS1
Flow rate (ml/h)	Saturation	REV	Dispersion (m2/s)	Pore velocity (m/s)	Cmax	NMSE
0.1	0.69	1	9.6e-09	3.2e-07	0.92	0.979
0.1	0.65	2	1.4e-08	2.7e-07	0.96	0.988
0.1	0.7	3	8.1e-09	3.3e-07	0.82	0.985
0.1	0.65	4	8.1e-09	3.3e-07	0.82	0.988
0.1	0.62	1	1.6e-08	3.4e-07	0.91	0.981
0.1	0.64	2	1.4e-08	3.8e-07	0.85	0.985
0.1	0.72	3	6.7e-09	4.1e-07	0.93	0.991
0.1	0.6	4	2.3e-08	5.5e-07	0.91	0.999
0.1	0.35	2	1.1e-08	2.7e-07	0.65	0.997
0.1	0.27	3	7.6e-09	4.2e-07	0.88	0.992
0.1	0.49	4	1.8e-08	4.5e-07	0.75	0.992
0.1	1	1	3.1e-09	8.2e-08	1	0.999
0.1	1	2	3.3e-09	1.5e-07	1	0.998
0.1	1	3	3.5e-09	1.1e-07	1	0.999
0.1	1	4	3.8e-09	1.1e-07	1	0.998
0.2	0.69	1	4.5e-08	7.7e-07	0.96	0.972
0.2	0.65	2	5.5e-08	5.7e-07	0.99	0.98
0.2	0.7	3	9e-09	6.1e-07	0.81	0.98
0.2	0.65	4	2.5e-08	8.3e-07	0.86	0.98
0.2	0.62	1	5.7e-08	1.2e-06	0.85	0.98
0.2	0.64	2	3.2e-08	1.2e-06	0.87	0.987
0.2	0.72	3	3.2e-08	9.9e-07	0.88	0.985
0.2	0.6	4	5e-08	6.3e-07	0.93	0.986
0.2	0.52	1	6.1e-08	8.6e-07	0.79	0.98
0.2	0.35	2	6.3e-08	1.2e-06	0.61	0.982
0.2	0.27	3	5.2e-08	1.3e-06	0.95	0.986
0.2	0.49	4	6.1e-08	1e-06	0.74	0.99
0.2	1	1	4.4e-09	1.7e-07	1	0.999
0.2	1	2	3.8e-09	2e-07	1	0.999
0.2	1	3	4.7e-09	1.3e-07	1	0.999
0.2	1	4	4.3e-09	2e-07	1	0.999
0.6	0.65	2	2.3e-08	6.3e-07	0.98	0.99
0.6	0.7	3	9.9e-09	7.5e-07	0.78	0.997
0.6	0.65	4	2.3e-08	8.5e-07	0.84	0.99
0.6	0.62	1	7.3e-08	1.7e-06	0.88	0.982
0.6	0.64	2	5.7e-08	2.6e-06	0.89	0.984
0.6	0.72	3	3e-08	2.3e-06	0.86	0.989
0.6	0.6	4	6.3e-08	1.7e-06	0.88	0.99
0.6	0.52	1	1.3e-07	2.2e-06	0.77	0.994
0.6	0.35	2	1.7e-07	2.8e-06	0.6	0.991
0.6	0.27	3	1.4e-07	2.6e-06	0.94	0.99
0.6	0.49	4	1.5e-07	1.8e-06	0.73	0.985
0.6	1	1	7e-09	5.4e-07	1	0.998
0.6	1	2	6.8e-09	4.7e-07	1	0.997
0.6	1	3	8e-09	4.9e-07	1	0.999
0.6	1	4	7.6e-09	4.5e-07	1	0.99
1	0.65	2	8.4e-08	1.2e-06	0.68	0.977
1	0.7	3	6.8e-08	1.2e-06	0.54	0.979
1	0.62	1	1.3e-07	3e-06	0.89	0.986
1	0.64	2	1.2e-07	2.8e-06	0.89	0.988
1	0.72	3	7.1e-08	2.7e-06	0.84	0.977
1	0.6	4	9.4e-08	2.3e-06	0.86	0.982
1	0.52	1	1.4e-07	2e-06	0.67	0.99
1	0.35	2	2.3e-07	2.6e-06	0.55	0.99
1	0.27	3	1.5e-07	2.7e-06	0.85	0.989
1	0.49	4	1.1e-07	2.1e-06	0.58	0.989
1	1	1	8e-09	5e-07	1	0.997
1	1	2	8.2e-09	5.1e-07	1	0.998
1	1	3	9e-09	5.3e-07	1	0.997
1	1	4	8.6e-09	4.6e-07	1	0.999

## Sheet: TableS2
Flow rate (ml/h)	Saturation	REV	Immobile/total saturation
0.1	0.69	1	0.12
0.1	0.65	2	0.17
0.1	0.7	3	0.17
0.1	0.65	4	0.16
0.1	0.62	1	0.16
0.1	0.64	2	0.19
0.1	0.72	3	0.06
0.1	0.6	4	0.14
0.1	0.35	2	0.34
0.1	0.27	3	0.21
0.1	0.49	4	0.26
0.1	1	1	0
0.1	1	2	0
0.1	1	3	0
0.1	1	4	0
0.2	0.69	1	0.14
0.2	0.65	2	0.15
0.2	0.7	3	0.13
0.2	0.65	4	0.16
0.2	0.62	1	0.16
0.2	0.64	2	0.16
0.2	0.72	3	0.1
0.2	0.6	4	0.19
0.2	0.52	1	0.24
0.2	0.35	2	0.35
0.2	0.27	3	0.2
0.2	0.49	4	0.28
0.2	1	1	0
0.2	1	2	0
0.2	1	3	0
0.2	1	4	0
0.6	0.65	2	0.13
0.6	0.7	3	0.12
0.6	0.65	4	0.15
0.6	0.62	1	0.16
0.6	0.64	2	0.14
0.6	0.72	3	0.11
0.6	0.6	4	0.17
0.6	0.52	1	0.25
0.6	0.35	2	0.36
0.6	0.27	3	0.21
0.6	0.49	4	0.28
0.6	1	1	0
0.6	1	2	0
0.6	1	3	0
0.6	1	4	0
1	0.65	2	0.16
1	0.7	3	0.15
1	0.62	1	0.18
1	0.64	2	0.16
1	0.72	3	0.1
1	0.6	4	0.19
1	0.52	1	0.31
1	0.35	2	0.37
1	0.27	3	0.21
1	0.49	4	0.3
1	1	1	0
1	1	2	0
1	1	3	0
1	1	4	0
